# Supplementary material for: Differences in Personal Recovery Among Individuals with Severe Mental Disorders in Private and Supported Accommodations: An Exploratory Study
Source: Int J Environ Res Public Health. 2025 Jul 25;22(8):1173. doi: 10.3390/ijerph22081173 (PMC12386056; doi:10.3390/ijerph22081173)
Supplement: Supplementary file 1 [file ijerph-22-01173-s001.zip]

Archive with 1 entries (1 files):
- ijerph-3709708-supplementary.pdf
